# Supplementary material for: Clinical Outcomes and Complication Rates of Endodontically Treated Teeth with Fixed Dental Prostheses: A Retrospective Study
Source: Dent J (Basel). 2025 Jan 20;13(1):42. doi: 10.3390/dj13010042 (PMC11764337; doi:10.3390/dj13010042)
Supplement: Supplementary file 1 [file dentistry-13-00042-s001.zip]

Archive with 1 entries (1 files):
- dentistry-3357575-supplementary.pdf
